# Supplementary material for: Multi-modal transcriptomics: integrating machine learning and convolutional neural networks to identify immune biomarkers in atherosclerosis
Source: Front Cardiovasc Med. 2024 Nov 26;11:1397407. doi: 10.3389/fcvm.2024.1397407 (PMC11628520; doi:10.3389/fcvm.2024.1397407)
Supplement: Supplementary Table S2 [file Table2.xlsx]

## Sheet: Sheet1
truth	score
0	0.894291
1	0.989512
0	0.836096
1	0.700405
0	0.178738
1	0.896762
0	0.000129122
1	0.911436
0	0.956547
1	0.959606
0	0.484477
1	0.996352
0	0.774958
1	0.992876
0	0.54317
1	0.994807
0	0.141506
1	0.967884
0	0.0690064
1	0.971164
0	0.00204419
1	0.187149
0	0.978294
1	0.955353
0	0.985882
1	0.984342
0	0.333172
1	0.999651
0	0.755596
1	0.991992
0	0.134361
1	0.982278
0	0.986228
1	0.985322
0	0.348374
1	0.983045
0	0.00145523
1	0.922216
0	0.0635114
1	0.95516
0	0.946629
1	0.786603
0	0.945612
1	0.981441
0	0.365979
1	0.186876
0	0.249706
1	0.98818
0	0.146268
1	0.996578
0	0.914985
1	0.783371
0	0.00366763
1	0.853446
0	0.983581
1	0.988209
0	0.565864
1	0.476279
0	0.000297326
1	0.851286
0	0.767578
1	0.994351
0	0.522236
1	0.667903
